# Supplementary material for: Structural and Functional Neural Correlates in Individuals with Excessive Smartphone Use: A Systematic Review and Meta-Analysis
Source: Int J Environ Res Public Health. 2022 Dec 5;19(23):16277. doi: 10.3390/ijerph192316277 (PMC9739413; doi:10.3390/ijerph192316277)
Supplement: Supplementary file 1 [file ijerph-19-16277-s001.zip]

Archive with 1 entries (1 files):
- ijerph-2047405-supplementary.pdf
